# Supplementary material for: Evaluation of the Effects of Acorns on the Meat Quality and Transcriptome Profile of Finishing Yuxi Pigs
Source: Animals (Basel). 2025 Feb 20;15(5):614. doi: 10.3390/ani15050614 (PMC11898127; doi:10.3390/ani15050614)
Supplement: Supplementary file 1 [file animals-15-00614-s001.zip]

Archive with 5 entries (5 files):
- Table S1-edited.pdf
- Table S2-edited.pdf
- Table S3-edited.pdf
- Table S4-edited.pdf
- Table S5-edited.pdf
